# Supplementary material for: Phosphates Induced H-Type or J-Type Aggregation of Cationic Porphyrins with Varied Side Chains
Source: Molecules. 2023 May 16;28(10):4115. doi: 10.3390/molecules28104115 (PMC10223173; doi:10.3390/molecules28104115)
Supplement: Supplementary file 1 [file molecules-28-04115-s001.zip]

Archive with 1 entries (1 files):
- molecules-2394808-supplementary.pdf
